# Supplementary material for: Targeting Hsp70 Immunosuppressive Signaling Axis with Lipid Nanovesicles: A Novel Approach to Treat Pancreatic Cancer
Source: Cancers (Basel). 2025 Apr 4;17(7):1224. doi: 10.3390/cancers17071224 (PMC11988048; doi:10.3390/cancers17071224)
Supplement: Supplementary file 1 [file cancers-17-01224-s001.zip]

Archive with 3 entries (3 files):
- Supplementary Files/02132025_Supplemantary Tables_ Table S1-S2.pptx
- Supplementary Files/02132025-Supplementary Figures.pptx
- Supplementary Files/Supplementary Materials File Blots - (File S1).pptx
